# Supplementary material for: Ultra-long-acting in-situ forming implants with cabotegravir protect female macaques against rectal SHIV infection
Source: Nat Commun. 2023 Feb 9;14:708. doi: 10.1038/s41467-023-36330-5 (PMC9911691; doi:10.1038/s41467-023-36330-5)
Supplement: Supplementary file 3 — Source Data [file 41467_2023_36330_MOESM3_ESM.xlsx]

## Sheet: Fig 1a-c
Formulation 1 - 112 mg/mL CAB 1:2 PLGA (27kDa):solvent							Formulation 2 - 230 mg/mL CAB 1:2 PLGA (27kDa):solvent							Formulation 3 - 290 mg/mL CAB 1:2 PLGA (27kDa):solvent							Formulation 4 - 349 mg/mL CAB 1:4 PLGA (27kDa):solvent							Formulation 5 - 500 mg/mL CAB 1:4 PLGA (27kDa):solvent							Formulation 6 - 282 mg/mL CAB 1:4 PLGA (10kDa):solvent							Formulation 7 - 500 mg/mL CAB 1:4 PLGA (10kDa):solvent
	CAB (ug CUMULATIVE)							CAB (Cumulative ug)							CAB (Cumulative ug)							CAB (Cumulative ug)							CAB (Cumulative ug)							CAB (Cumulative ug)							CAB (Cumulative ug)
Time (days)	N1	N2	N3	Average	Std. Deviation		Time (day)	N1	N2	N3	Average	Std. Deviation		Time (day)	N1	N2	N3	Average	Std. Deviation		Time (day)	N1	N2	N3	Average	Std. Deviation		Time (day)	N1	N2	N3	Average	Std. Deviation		Time (day)	N1	N2	N3	Average	Std. Deviation		Time (d)	N1	N2	N3	Average	Std. Deviation
0	0	0	0	0	0		0	0	0	0	0	0		0	0	0	0	0	0		0	0	0	0	0	0		0	0	0	0	0	0		0	0	0	0	0	0		0	0	0	0	0	0
0.0416667	0	0	0	0	0		0.0416667	0	0	0	0	0		0.0416667	0	0	0	0	0		0.0416667	0	0	0	0	0		0.0416667	13.2038	10.7755	0	7.99312	7.02792		0.0416667	0	0	0	0	0		0.0416667	22.0064	16.998	26.5594	21.8546	4.7825
0.125	25.3846	25.641	25.1282	25.3846	0.25641		0.125	0	0	0	0	0		0.125	15.641	17.9487	15.1282	16.2393	1.50243		0.125	0	0	0	0	0		0.125	24.2829	20.4887	19.8816	21.5511	2.38522		0.125	0	0	0	0	0		0.125	30.2019	22.4617	32.6301	28.4312	5.31044
0.25	28.2051	31.5385	26.6667	28.8034	2.49039		0.25	15.8974	17.4359	15.8974	16.4103	0.888231		0.25	21.5385	22.0513	22.5641	22.0513	0.512821		0.25	26.5351	30.8236	29.4834	28.9473	2.19393		0.25	33.5407	28.6842	27.9253	30.0501	3.04672		0.25	0	0	0	0	0		0.25	43.4057	29.5948	43.1021	38.7009	7.88756
1	46.1538	40.2564	42.8205	43.0769	2.95707		1	31.2821	36.4103	32.8205	33.5043	2.63159		1	50	45.641	59.2308	51.6239	6.93889		1	61.111	67.2757	62.7192	63.702	3.1977		1	97.1316	77.4017	90.7573	88.4302	10.0687		1	61.2821	61.0256	67.4359	63.2479	3.62921		1	93.4891	75.277	88.4808	85.749	9.4084
2	63.5897	47.1795	55.3846	55.3846	8.20513		2	55.1282	63.0769	56.6667	58.2906	4.21585		2	82.0513	79.4872	97.1795	86.2393	9.56081		2	100.512	105.604	101.316	102.477	2.73777		2	119.441	88.4808	109.577	105.833	15.8162		2	125.897	123.846	125.897	125.214	1.18431		2	175.899	137.047	158.446	157.131	19.4597
5	112.821	78.7179	87.6923	93.0769	17.6774		5	110.769	143.59	119.231	124.53	17.0399		3	111.795	115.385	140.256	122.479	15.5003		3	145.005	147.149	139.644	143.933	3.8656		3	184.398	123.843	168.007	158.749	31.3213		3	152.564	157.436	167.436	159.145	7.58183		3	221.278	191.683	215.359	209.44	15.6601
6	113.846	80.7692	97.6923	97.4359	16.54		6	123.333	160	139.231	140.855	18.3872		6	184.872	195.385	230.513	203.59	23.9012		6	202.899	213.353	231.311	215.854	14.3699		4	224.01	177.872	213.538	205.14	24.188		6	258.974	272.051	298.718	276.581	20.2553		4	274.852	220.367	254.212	249.81	27.5077
7	119.744	87.6923	107.692	105.043	16.1891		7	140.513	177.436	156.41	158.12	18.5208		7	197.436	209.744	248.205	218.462	26.4836		7	204.776	224.342	233.723	220.947	14.7693		5	272.576	215.207	254.06	247.281	29.2788		7	296.41	315.128	337.949	316.496	20.803		5	293.975	224.617	251.783	256.792	34.9492
14	154.103	121.795	147.692	141.197	17.1053		14	206.154	283.59	243.333	244.359	38.7281		14	300.513	320	395.128	338.547	49.9601		14	416.52	410.355	450.024	425.633	21.3468		6	321.141	257.247	293.216	290.535	32.0315		14	511.282	548.205	593.333	550.94	41.094		6	353.013	304.902	322.811	326.908	24.3156
21	174.872	140	164.359	159.744	17.8882		21	234.359	331.538	289.744	285.214	48.7479		21	358.974	394.359	487.179	413.504	66.2121		21	634.965	614.595	667.933	639.164	26.9159		7	366.672	308.696	331.158	335.509	29.2315		21	628.205	668.718	726.667	674.53	49.4874		7	409.167	346.335	385.491	380.331	31.7322
28	184.103	141.795	176.923	167.607	22.6402		28	258.718	366.923	327.949	317.863	54.8031		28	374.615	428.205	493.077	431.966	59.3202		28	851.534	790.423	901.388	847.782	55.5775		14	622.401	540.598	633.935	598.978	50.8865		28	664.359	723.59	795.385	727.778	65.6131		14	664.744	562.908	650.63	626.094	55.174
35	191.538	153.846	185.385	176.923	20.2207		35	272.051	382.308	344.872	333.077	56.0666		35	380.513	431.538	540.769	450.94	81.8709		35	972.416	929.531	939.448	947.132	22.4512		21	857.49	801.184	917.893	858.856	58.3668		35	735.41	755.897	846.923	779.41	59.3584		21	896.494	771.134	894.218	853.949	71.7287
																												28	1052.97	1017.15	1120.96	1063.69	52.7292									28	1124.45	1004.55	1155.26	1094.75	79.6206
																												35	1199.73	1152.07	1273.03	1208.28	60.9311									35	1287.9	1187.13	1335.26	1270.1	75.6514

## Sheet: Figure 2a
T=0 (Baseline) CAB (Cumulative % released)							T=30 days (40C/75% RH Storage) CAB (% RLELEASE CUMULATIVE)							T=30 days (4C Storage) CAB (% RLELEASE CUMULATIVE)							T=90 days (4C Storage) CAB (% RLELEASE CUMULATIVE)
Time (days)	N1	N2	N3	Average	Std. Deviation		Time (days)	N1	N2	N3	Average	Std. Deviation		Time (days)	N1	N2	N3	Average	Std. Deviation		Time (days)	N1	N2	N3	Average	Std. Deviation
0	0	0	0	0	0		0	0	0	0	0	0		0	0	0	0	0	0		0	0	0	0	0	0
0.0416667	0.168736	0.150599	0.204533	0.174622	0.0274447		0.0416667	0.227671	0.19213	0.176301	0.1987	0.0263075		0.0416667	0.309639	0.294948	0.33563	0.313406	0.0206012		0.0416667	0.218506	0.153603	0.134132	0.168747	0.0441784
0.125	0.231575	0.199005	0.251283	0.227288	0.0264012		0.125	0.263765	0.227063	0.214743	0.23519	0.0255016		0.125	0.33337	0.361622	0.369532	0.354841	0.0190107		0.125	0.205525	0.19579	0.183891	0.195069	0.0108351
0.25	0.332816	0.262203	0.331927	0.308982	0.0405144		0.25	0.319294	0.280709	0.274393	0.291466	0.0243062		0.25	0.435076	0.421515	0.379703	0.412098	0.0288629		0.25	0.263938	0.244467	0.244467	0.250957	0.0112415
1	0.716835	0.666937	0.681386	0.688386	0.0256752		1	0.537247	0.476582	0.518298	0.510709	0.0310364		1	0.779747	0.813649	0.745845	0.779747	0.033902		1	0.639292	0.630639	0.640374	0.636768	0.00533596
2	1.34872	1.2142	1.22018	1.26104	0.0759968		2	0.814894	0.744815	0.74232	0.767343	0.0411991		2	1.18205	1.17527	1.11764	1.15832	0.0353948		2	1.09794	1.0114	1.12931	1.07955	0.0610665
3	1.69667	1.69827	1.65847	1.68447	0.0225304		3	1.12586	1.07418	1.00611	1.06872	0.0600616		3	1.63973	1.5335	1.44762	1.54028	0.0962351		3	1.55659	1.38243	1.48844	1.47582	0.0877611
4	2.10745	1.9524	1.95767	2.00584	0.0880346		4	1.33271	1.30623	1.29641	1.31178	0.0187737		4	1.80924	1.77195	1.68041	1.75387	0.0662898		4	1.97629	1.64745	1.94708	1.85694	0.182012
5	2.25407	1.99005	1.93897	2.06103	0.169119		5	1.52845	1.45595	1.54827	1.51089	0.0486016		5	2.15956	2.13244	2.05672	2.11624	0.0532972		5	2.27268	1.97304	2.21968	2.15513	0.159905
6	2.70675	2.70136	2.48595	2.63135	0.125954		6	1.77833	1.82024	1.83459	1.81105	0.029235		6	2.4466	2.51779	2.44208	2.46882	0.0424691		6	2.65993	2.24131	2.54419	2.48181	0.21617
7	3.13732	3.06845	2.96865	3.05814	0.0848074		7	2.01988	2.1259	1.94196	2.02925	0.0923284		7	2.81274	2.86359	2.78336	2.8199	0.0405934		7	2.94875	2.60585	3.0169	2.85716	0.220299
14	5.09698	4.98723	5.01047	5.03156	0.0578323		14	2.9264	3.24625	3.59495	3.25587	0.334379		14	4.33381	4.33381	4.71351	4.46038	0.219222		14	4.25654	4.10943	4.33659	4.23419	0.115218
21	6.87394	6.83207	6.88632	6.86411	0.0284314		21	3.70659	4.05968	4.24315	4.00314	0.272715		21	5.48196	5.83793	6.0696	5.7965	0.296001		21	6.13331	6.21769	6.07815	6.14305	0.0702781
28	8.6218	8.90011	8.89659	8.80617	0.159672		28	4.23967	4.74711	4.82906	4.60528	0.319266		28	6.72277	6.9567	7.20079	6.96009	0.239027		28	7.58605	7.72559	7.55685	7.62283	0.0901853
35	9.8751	10.5177	10.2827	10.2252	0.325142		35	4.61866	5.18501	5.36856	5.05741	0.390898		35	7.52625	8.08677	8.13536	7.91613	0.338513		35	8.54121	8.93711	8.6894	8.72257	0.200027
42	10.8514	11.2989	11.2937	11.148	0.256864		42	4.81579	5.42206	5.64693	5.29493	0.429911		42	8.18847	8.99421	8.975	8.71923	0.459748		42	9.10045	9.56992	9.28434	9.31824	0.23656
49	11.4182	11.9349	11.8851	11.7461	0.285067		49	5.40301	6.04336	6.45951	5.96863	0.5322		49	8.66988	9.52986	9.46771	9.22249	0.479576		49	9.46066	10.2222	9.82304	9.8353	0.380911
56	11.758	12.3128	12.1621	12.0776	0.286898		56	5.5932	6.29288	6.6716	6.18589	0.547104		56	9.08123	10.1808	9.93895	9.73365	0.577811		56	9.66078	10.4558	10.0448	10.0538	0.397606
63	12.0698	12.5911	12.3491	12.3367	0.260867		63	5.83059	6.57359	6.87309	6.42575	0.536743		63	9.34905	10.713	10.3424	10.1348	0.705286		63	9.93662	10.763	10.312	10.3372	0.413792
77	12.462	13.0402	12.6553	12.7192	0.29436		70	6.09157	6.58731	7.05867	6.57918	0.483598		70	9.67112	11.2724	10.7469	10.5635	0.816263		70	10.1497	10.987	10.5575	10.5647	0.41867
84	12.6307	13.2433	12.8178	12.8973	0.313909		77	6.38449	7.12128	7.23497	6.91358	0.461717		77	9.96494	11.8115	11.1606	10.979	0.936559		77	10.458	11.3028	10.8853	10.882	0.422418
91	12.9368	13.5875	13.0609	13.195	0.345483		84	6.29426	7.09009	7.24557	6.87664	0.510316		84	10.2712	12.2872	11.5651	11.3745	1.02145		84	10.868	11.6403	11.1719	11.2267	0.389078
							91	7.10221	7.73385	7.88715	7.5744	0.416054		91	10.6034	12.8455	11.9482	11.799	1.12845		91	11.1503	11.901	11.4683	11.5065	0.376811

## Sheet: Figure 2c
Figure 2c
Storage condition	Mw (Da)
Day 0 t=0	7156
4°C (30 days)	7291
4C (90 days)	7035
40°C/75%RH (30 days)	4601
40°C/75%RH (90 days)	5143

## Sheet: Figure 3e
Time (days) (post-injection)	CAB Concentration in plasma (ng/mL)						Average	SD
	N1	N2	N3	N4	N5	N6
0.04	4620	4520	3490	4380	3360	3580	3991.67	573.565
1	31100	28400	26800	26700	29400	24600	27833.3	2291.43
3	17100	26500	16500	14500	25300	16000	19316.7	5185.52
7	10200	12500	11800	9670	15600	13400	12195	2174.89
30	21200	19200	37300	33100	22700	46500	30000	10793.7
60	13900	11700	56100	51700	28400	56100	36316.7	20931.2
90	13900	8190	61800	47800	25500	55800	35498.3	22660.4

## Sheet: Figure 7b-d
Figure 7b (Depot mass)
Time (days post-injection)	CAB ISFI depot mass (mg)						Average	Standard deviation
	N1	N2	N3	N4	N5	N6
Day 30	64.9	41.5	40.2	45.3	48.8	34.5	45.8667	10.5031
Day 60	27.5	44.1	37.2	26.7	32.9	29.4	32.9667	6.68959
Day 90	18	18.9	16.2	30.5	36.7	27.1	24.5667	8.17402
Figure 7c (Residual CAB)
Time (days post-injection)	Residual CAB (mg)			Average	Standard deviation
	N1	N2	N3
Day 30	24.6192	22.8068	22.526	23.3173	1.13614
Day 60	25.1464	15.5224	10.1002	16.923	7.62025
Day 90	13.6233	16.7454	15.9641	15.4443	1.62467
Figure 7d (PLGA molecular weight)
Time (days post injection)	PLGA molecular weight (Da)				Average	Standard Deviation
	N1	N2	N3
Neat PLGA	7730	8412	7712		7951.33	399.051
Day 30	6517	7319	7254		7030	445.458
Day 60	4693	5211	5093		4999	271.492
Day 90	3639	4473	3881		3997.67	429.066
Day 180	1008	1077	1044		1043	34.5109

## Sheet: Supplementary Fig 1a-c
Formulation 1 - 112 mg/mL CAB 1:2 PLGA (27kDa):solvent							Formulation 2 - 230 mg/mL CAB 1:2 PLGA (27kDa):solvent							Formulation 3 - 290 mg/mL CAB 1:2 PLGA (27kDa):solvent							Formulation 4 - 349 mg/mL CAB 1:4 PLGA (27kDa):solvent							Formulation 5 - 500 mg/mL CAB 1:4 PLGA (27kDa):solvent								Formulation 6 - 282 mg/mL CAB 1:4 PLGA (10kDa):solvent						Formulation 7 - 500 mg/mL CAB 1:4 PLGA (10kDa):solvent
	CAB (% RLELEASE CUMULATIVE)							[CAB] (% RLELEASE CUMULATIVE)							CAB (% RLELEASE CUMULATIVE)							CAB (% RLELEASE CUMULATIVE)							CAB (% RLELEASE CUMULATIVE)							CAB (% Cumulative release)							CAB (% RLELEASE CUMULATIVE)
Time (days)	N1	N2	N3	Average	Std. Deviation		Time (day)	N1	N2	N3	Average	Std. Deviation		Time (day)	N1	N2	N3	Average	Std. Deviation		Time (day)	N1	N2	N3	Average	Std. Deviation		Time (day)	N1	N2	N3	Average	Std. Deviation		Time (day)	N1	N2	N3	Average	Std. Deviation		Time (day)	N1	N2	N3	Average	Std. Deviation
0	0	0	0	0	0		0	0	0	0	0	0		0	0	0	0	0	0		0	0	0	0	0	0		0	0	0	0	0	0		0	0	0	0	0	0		0	0	0	0	0	0
0.0416667	0	0	0	0	0		0.0416667	0	0	0	0	0		0.0416667	0	0	0	0	0		0.0416667	0	0	0	0	0		0.0416667	0.105475	0.091457	0	0.0656439	0.0572798		0.0416667	0	0	0	0	0		0.0416667	0.168736	0.150599	0.204533	0.174622	0.0274447
0.125	1.26652	1.11824	1.34803	1.24426	0.116497		0.125	0	0	0	0	0		0.125	0.373109	0.371981	0.290838	0.345309	0.0471773		0.125	0	0	0	0	0		0.125	0.193977	0.173897	0.167581	0.178485	0.013783		0.125	0	0	0	0	0		0.125	0.231575	0.199005	0.251283	0.227288	0.0264012
0.25	1.40724	1.37544	1.43056	1.40441	0.0276687		0.25	0.466886	0.444985	0.459952	0.457274	0.0111932		0.25	0.51379	0.457006	0.433792	0.468196	0.0411562		0.25	0.300159	0.309141	0.321901	0.3104	0.0109254		0.25	0.26793	0.243456	0.235381	0.248922	0.0169494		0.25	0	0	0	0	0		0.25	0.332816	0.262203	0.331927	0.308982	0.0405144
1	2.30275	1.75564	2.29715	2.11852	0.31427		1	0.918711	0.929234	0.949578	0.932508	0.0156919		1	1.19273	0.945895	1.1387	1.09244	0.129755		1	0.691276	0.674733	0.684771	0.683594	0.0083343		1	0.775907	0.656945	0.764987	0.732613	0.0657577		1	1.04893	1.04454	1.15426	1.08257	0.0621189		1	0.716835	0.666937	0.681386	0.688386	0.0256752
2	3.17268	2.05757	2.97116	2.73381	0.594243		2	1.61904	1.6098	1.63951	1.62278	0.0152028		2	1.95729	1.64735	1.86826	1.8243	0.159582		2	1.13697	1.05914	1.10617	1.10076	0.0391934		2	0.954123	0.750978	0.923613	0.876238	0.109546		2	2.15491	2.1198	2.15491	2.1432	0.0202711		2	1.34872	1.2142	1.22018	1.26104	0.0759968
5	5.62896	3.43301	4.70434	4.58877	1.10253		5	3.25314	3.66458	3.44964	3.45579	0.205791		3	2.66681	2.39131	2.69641	2.58484	0.168259		3	1.64027	1.47581	1.52464	1.54691	0.084458		3	1.47301	1.05111	1.41612	1.31341	0.228935		3	2.61134	2.69473	2.86589	2.72399	0.129773		3	1.69667	1.69827	1.65847	1.68447	0.0225304
6	5.68013	3.52247	5.2408	4.81447	1.14026		6	3.62213	4.08339	4.02829	3.91127	0.251914		6	4.41003	4.04928	4.43158	4.29696	0.214768		6	2.29516	2.13979	2.52546	2.32014	0.194044		4	1.78944	1.50968	1.79989	1.69967	0.164617		6	4.4327	4.65653	5.11297	4.73407	0.346698		4	2.10745	1.9524	1.95767	2.00584	0.0880346
7	5.97437	3.8244	5.77727	5.19201	1.18848		7	4.12667	4.52838	4.52533	4.39346	0.231053		7	4.70974	4.34687	4.77171	4.60944	0.229495		7	2.31638	2.25001	2.5518	2.37273	0.158589		5	2.17739	1.82656	2.14145	2.04847	0.193013		7	5.07347	5.39385	5.78446	5.41726	0.356071		5	2.25407	1.99005	1.93897	2.06103	0.169119
14	7.68864	5.31166	7.92311	6.97447	1.4448		14	6.05446	7.23755	7.04023	6.77741	0.633826		14	7.16859	6.6319	7.59628	7.13226	0.48322		14	4.71159	4.1156	4.91338	4.58019	0.414803		6	2.56534	2.18337	2.4715	2.40674	0.199048		14	8.75129	9.38328	10.1557	9.4301	0.703379		6	2.70675	2.70136	2.48595	2.63135	0.125954
21	8.72488	6.10561	8.81721	7.88257	1.53958		21	6.8828	8.46126	8.383	7.90902	0.889592		21	8.56316	8.17296	9.36596	8.70069	0.608274		21	7.1826	6.164	7.29252	6.87971	0.622256		7	2.92905	2.62005	2.79131	2.78014	0.154802		21	10.7526	11.446	12.4379	11.5455	0.847045		7	3.13732	3.06845	2.96865	3.05814	0.0848074
28	9.18543	6.18389	9.49122	8.28685	1.82762		28	7.59819	9.36432	9.48836	8.81696	1.0573		28	8.93627	8.87441	9.47934	9.09667	0.332836		28	9.63239	7.92744	9.84139	9.13374	1.0499		14	4.97187	4.58831	5.3434	4.96786	0.377561		28	11.3714	12.3852	13.6141	12.4569	1.12306		14	5.09698	4.98723	5.01047	5.03156	0.0578323
35	9.55643	6.70947	9.94515	8.73702	1.76663		35	7.98977	9.75696	9.97799	9.24157	1.08971		35	9.07695	8.94349	10.3962	9.47222	0.80298		35	10.9998	9.32261	10.2569	10.1931	0.840408		21	6.8498	6.80002	7.73686	7.12889	0.527103		35	12.5876	12.9382	14.4962	13.3407	1.016		21	6.87394	6.83207	6.88632	6.86411	0.0284314
																												28	8.41131	8.63302	9.44849	8.83094	0.546178									28	8.6218	8.90011	8.89659	8.80617	0.159672
																												35	9.58366	9.77817	10.7303	10.0307	0.613613									35	9.8751	10.5177	10.2827	10.2252	0.325142

## Sheet: Supplmentary Figure 2a
% CAB Cumulative Release (Formulation 7; CAB ISFI 10 kDa PLGA)						% CAB Cumulative Release (Formulation 5; CAB ISFI 27 kDa PLGA)
Time (days)	Average	Standard Deviation	N			Time (days)	Average	Standard Deviation	N
0	0	0	3			0	0	0	3
0.042	0.174926	0.030396	3			0.042	0.0656588	0.0572928	3
0.125	0.227699	0.0315431	3			0.125	0.178525	0.0137861	3
0.25	0.309742	0.0486115	3			0.25	0.248979	0.0169532	3
1	0.688818	0.0441392	3			1	0.73	0.07	3
2	1.2621	0.106104	3			2	0.88	0.11	3
3	1.68433	0.0474653	3			3	1.31	0.23	3
4	2.00706	0.136547	3			4	1.7	0.16	3
5	2.06293	0.211684	3			5	2.05	0.19	3
6	2.63075	0.131567	3			6	2.41	0.2	3
7	3.05837	0.13248	3			7	2.78	0.15	3
14	5.03248	0.19624	3			14	4.97	0.38	3
21	6.8646	0.224062	3			21	7.13	0.53	3
28	8.80399	0.18349	3			28	8.83	0.55	3
35	10.2195	0.140031	3			35	10.03	0.61	3
42	11.1445	0.234152	3			42	11	0.62	3
49	11.7419	0.227724	3			49	12.07	0.61	3
56	12.0728	0.182612	3			56	13.01	0.54	3
63	12.3319	0.139984	3			63	13.95	0.58	3
77	12.7135	0.0834739	3			70	14.54	0.68	3
84	12.8912	0.0669124	3			77	15.09	0.71	3
90	13.1884	0.0465516	3			84	15.55	0.72	3
98	13.4312	0.0662211	3			90	15.85	0.75	3
105	13.5891	0.06393	3			98	16.42	0.76	3
112	13.6753	0.0143885	3			112	17.32	0.86	3
126	14.1339	0.101935	3			133	18.09	0.9	3
140	14.359	0.0692669	3			147	18.51	0.95	3
154	14.6544	0.126681	3			161	18.91	0.98	3
175	15.4136	0.325559	3			189	19.55	1.09	3
196	15.9802	0.442161	3

## Sheet: Supplmentary Figure 2b
Time (days post-injection)	Plasma concentrayion (ng/mL) CAB ISFI (1:4 PLGA 10kda: NMP:DMSO)						Average	Standard Deviation
	N1	N2	N3	N4	N5	N6
0.041667	4620	4520	3490	4380	3360	3580	3991.67	573.565
1	31100	28400	26800	26700	29400	24600	27833.3	2291.43
3	17100	26500	16500	14500	25300	16000	19316.7	5185.52
7	10200	12500	11800	9670	15600	13400	12195	2174.89
30	21200	19200	37300	33100	22700	46500	30000	10793.7
60	13900	11700	56100	51700	28400	56100	36316.7	20931.2
90	13900	8190	61800	47800	25500	55800	35498.3	22660.4
Time (days post-injection)	Plasma concentration (ng/mL) CAB ISFI (1:4 PLGA 27kda : NMP:DMSO)						Average	Standard Deviation
	N1	N2	N3	N4	N5	N6
0.041667	1710	1990	1840	2920	2100	1780	2056.67	446.169
1	20700	12900	11700	11300	19300	38900	19133.3	10475.4
3	17800	20500	22500	20000	19900	22900	20600	1876.17
7	18000	8940	8490	8140	11500	11200	11045	3687.85
30	53300	35200	24100	27300	32700	40100	35450	10422.2
60	58300	47400	36900	46000	44500	35700	44800	8194.63
90	54600	23800	43100	26200	49600	38500	39300	12386.4
